# Supplementary material for: Evidence for ontogenetically and morphologically distinct alternative reproductive tactics in the invasive Round Goby Neogobius melanostomus
Source: PLoS One. 2017 Apr 3;12(4):e0174828. doi: 10.1371/journal.pone.0174828 (PMC5378390; doi:10.1371/journal.pone.0174828)
Supplement: S1 File — (XLSX) [file pone.0174828.s002.xlsx]

## Sheet: Population sample
Samp_ref	River	BW (g)	Sex	TL (cm)	SL (cm)
BGIJa_1	Gelderse IJssel	20.48	f	11.2	9.5
BGIJa_2	Gelderse IJssel	6.37	m	7.7	6.5
BGIJa_3	Gelderse IJssel	7.18	m	8.3	7
BGIJa_4	Gelderse IJssel	7.51	f	8.5	7.3
BGIJa_5	Gelderse IJssel	6.59	f	7.8	6.7
BGIJa_6	Gelderse IJssel	6.08	f	7.2	6.6
BGIJa_7	Gelderse IJssel	12.75	f	9.5	8.1
BGIJa_8	Gelderse IJssel	11.45	f	8.4	7.8
BGIJa_9	Gelderse IJssel	10.5	f	8.8	7.6
BGIJa_10	Gelderse IJssel	10.92	f	8.8	7.6
BGIJb_11	Gelderse IJssel	1.4474	m	4.8	4
BGIJb_12	Gelderse IJssel	1.7401	m	5.1	4.3
BGIJb_13	Gelderse IJssel	2.3557	f	5.5	4.7
BGIJb_14	Gelderse IJssel	2.1038	m	5.8	4.8
BGIJb_15	Gelderse IJssel	4.8011	f	7.2	6.1
BGIJb_16	Gelderse IJssel	6.574	f	7.6	6.5
BGIJb_17	Gelderse IJssel	3.5592	f	6.5	5.5
BGIJb_18	Gelderse IJssel	6.8239	m	7.9	6.6
BGIJb_19	Gelderse IJssel	5.4687	m	7.8	6.7
BGIJb_20	Gelderse IJssel	5.0474	m	7.5	6.3
BGIJb_21	Gelderse IJssel	2.8214	f	6.2	5.3
BGIJb_22	Gelderse IJssel	3.6961	f	6.6	5.6
BGIJb_23	Gelderse IJssel	2.8918	m	6.1	5.2
BGIJb_24	Gelderse IJssel	5.3166	m	7.8	6.5
BGIJb_25	Gelderse IJssel	11.88	f	9	7.6
BGIJb_26	Gelderse IJssel	11.22	f	9	7.7
BGIJb_27	Gelderse IJssel	12.06	f	9.5	7.9
BGIJb_28	Gelderse IJssel	10.92	f	9	7.7
BGIJb_29	Gelderse IJssel	14.7	f	9.9	8.5
BGIJb_30	Gelderse IJssel	9.99	f	8.6	7.3
BGIJb_31	Gelderse IJssel	7.93	f	8.4	7
BGIJb_32	Gelderse IJssel	8.33	f	8.6	7.3
BGIJb_33	Gelderse IJssel	11.27	f	9.2	7.7
BGIJb_34	Gelderse IJssel	12.07	f	9.4	7.9
BGIJb_35	Gelderse IJssel	9.44	f	8.4	7
BGIJb_36	Gelderse IJssel	9.97	f	8.7	7.3
BGIJb_37	Gelderse IJssel	10.58	f	9.3	8
BGIJb_38	Gelderse IJssel	12.43	f	9.1	7.8
BGIJb_39	Gelderse IJssel	9.35	f	8.5	7.2
BGIJb_40	Gelderse IJssel	9.61	f	8.6	7.3
BGIJb_41	Gelderse IJssel	11.7	f	9.5	8.1
BGIJb_42	Gelderse IJssel	15.72	f	10.2	8.7
BGIJb_43	Gelderse IJssel	17.59	f	10.5	8.7
BGIJc_44	Gelderse IJssel	26.04	m	12.6	10.6
BGIJc_45	Gelderse IJssel	15.33	f	10.1	8.7
BGIJc_46	Gelderse IJssel	21.61	f	11.4	9.8
BGIJc_47	Gelderse IJssel	22.18	f	11.1	9.7
BGIJc_48	Gelderse IJssel	16.52	f	10.4	8.9
BGIJc_49	Gelderse IJssel	19.66	f	10.8	9.2
BGIJc_50	Gelderse IJssel	17.75	f	10.2	8.9
BGIJc_51	Gelderse IJssel	21.94	f	10.4	9.5
BGIJc_52	Gelderse IJssel	7.71	f	8.1	6.8
BGIJc_53	Gelderse IJssel	12.86	f	9.6	8.2
BGIJc_54	Gelderse IJssel	9.92	f	8.6	7.4
BGIJc_55	Gelderse IJssel	14.63	m	10	8.5
BGIJc_57	Gelderse IJssel	10.43	f	8.6	7.4
BGIJc_58	Gelderse IJssel	10.14	f	8.8	7.5
BGIJc_59	Gelderse IJssel	9.31	f	9	7.7
BGIJc_60	Gelderse IJssel	12.24	f	9.5	8
BGIJc_61	Gelderse IJssel	10.04	f	8.5	7.4
BGIJc_62	Gelderse IJssel	15.36	f	10	8.6
BGIJc_63	Gelderse IJssel	7.1	m	8.6	7
BGIJc_64	Gelderse IJssel	8.82	f	8.7	7.5
BGIJc_65	Gelderse IJssel	10.28	m	9	7.7
BGIJc_66	Gelderse IJssel	8.73	m	8.7	7.4
BGIJc_67	Gelderse IJssel	11.86	f	9.4	8
BGIJc_68	Gelderse IJssel	14.38	f	9.9	8.5
BGIJc_69	Gelderse IJssel	7.51	f	8.2	7
BGIJc_70	Gelderse IJssel	0.7995	f	4.1	3.5
BGIJc_71	Gelderse IJssel	1.1212	f	4.6	3.8
BGIJc_72	Gelderse IJssel	5.6176	m	7.6	6.4
BGIJc_73	Gelderse IJssel	3.2779	f	6.2	5.2
BGIJc_74	Gelderse IJssel	2.2787	f	5.8	4.9
BGIJc_75	Gelderse IJssel	2.8344	f	6	5
BGIJc_76	Gelderse IJssel	0.9711	f	4.5	3.7
BGIJc_77	Gelderse IJssel	2.1614	m	5.7	4.8
BGIJc_78	Gelderse IJssel	5.3346	f	7	6
BGIJc_79	Gelderse IJssel	2.8477	f	6.2	5.1
BGIJc_80	Gelderse IJssel	4.3373	m	6.9	5.9
BGIJc_81	Gelderse IJssel	7.0532	f	8	6.8
BGIJc_82	Gelderse IJssel	7.0632	f	8	6.8
BGIJc_83	Gelderse IJssel	3.8658	f	6.6	5.5
BGIJc_84	Gelderse IJssel	4.3842	f	7	5.9
BGIJb_85	Gelderse IJssel	4.14	f	7.1	6
BGIJb_86	Gelderse IJssel	2.54	f	5.6	4.7
BGIJb_87	Gelderse IJssel	4.99	m	7	6
BGIJb_88	Gelderse IJssel	2.66	m	5.9	5
BGIJb_89	Gelderse IJssel	6.47	m	7.6	6.5
BGIJb_90	Gelderse IJssel	4.14	f	6.9	5.8
BGIJb_91	Gelderse IJssel	9.52	m	8.3	7.1
BGIJb_92	Gelderse IJssel	12.71	f	9.3	8
BGIJb_93	Gelderse IJssel	25.12	f	11.2	9.6
BGIJb_94	Gelderse IJssel	21.17	f	11.1	9.4
BGIJb_95	Gelderse IJssel	21.6	f	11	9.4
BGIJb_96	Gelderse IJssel	15.34	f	10	8.5
BGIJb_97	Gelderse IJssel	12.53	f	9.3	7.9
BGIJb_98	Gelderse IJssel	21.22	m	11.4	9.8
BGIJb_99	Gelderse IJssel	13.87	m	9.6	8.2
BGIJb_100	Gelderse IJssel	16.16	m	10.1	8.5
BGIJb_101	Gelderse IJssel	29.95	m	12.6	10.5
BGIJc_102	Gelderse IJssel	7.97	m	8.9	7.5
BGIJc_103	Gelderse IJssel	19.33	m	11.2	9.5
BGIJc_104	Gelderse IJssel	12.86	m	9.8	8.3
BGIJc_105	Gelderse IJssel	15.3	m	10.1	8.6
BGIJc_106	Gelderse IJssel	32.69	m	12.2	10.5
BNa_1	Nederrijn	26.52	m	12.4	10.2
BNa_2	Nederrijn	31.65	m	13.4	11.3
BNa_3	Nederrijn	24.51	m	12.2	10.1
BNa_4	Nederrijn	17.24	f	10.5	8.9
BNa_5	Nederrijn	9.97	f	8.9	7.5
BNa_6	Nederrijn	16.69	f	10.6	8.9
BNa_7	Nederrijn	12.52	f	9.5	7.9
BNa_8	Nederrijn	14.13	m	10.1	8.4
BNa_9	Nederrijn	13.54	m	10.4	8.5
BNa_10	Nederrijn	15.11	m	10.5	8.5
BNa_11	Nederrijn	10.49	m	9.4	7.7
BNa_12	Nederrijn	11.26	m	9.9	8.2
BNa_13	Nederrijn	10.78	m	9.5	8
BNa_14	Nederrijn	11.77	m	9.6	8.4
BNa_15	Nederrijn	13.99	f	10	8.4
BNa_16	Nederrijn	10.19	f	9.1	7.7
BNa_17	Nederrijn	9.95	f	9.2	7.7
BNa_18	Nederrijn	9.33	f	8.9	7.4
BNa_19	Nederrijn	7.6701	m	8.2	6.8
BNa_20	Nederrijn	6.3288	f	7.5	6.4
BNa_21	Nederrijn	5.6905	m	7.9	6.6
BNa_22	Nederrijn	7.1011	m	8	6.7
BNa_23	Nederrijn	6.3326	m	7.8	6.5
BNa_24	Nederrijn	7.954	f	8.9	7.5
BNa_25	Nederrijn	7.35	f	8.2	6.8
BNa_26	Nederrijn	8.78	f	8.8	7.5
BNa_27	Nederrijn	9.36	m	9.1	7.8
BNa_28	Nederrijn	11.1	m	9.7	8.4
BNa_29	Nederrijn	8.99	m	9	7.6
BNa_30	Nederrijn	6.69	m	8.2	7
BNa_31	Nederrijn	8.23	f	8.6	7.3
BNa_32	Nederrijn	8.68	f	8.5	7.3
BNa_33	Nederrijn	9.51	m	9.2	7.9
BNa_34	Nederrijn	8.19	m	9.1	7.7
BNa_35	Nederrijn	6.85	f	8.3	7
BNa_36	Nederrijn	6.24	f	7.9	6.1
BNa_37	Nederrijn	7.89	f	8.3	7.5
BNa_38	Nederrijn	6.7	m	7.7	6.4
BNa_39	Nederrijn	6.27	f	7.8	6
BNa_40	Nederrijn	7.66	f	8.5	7.2
BNa_41	Nederrijn	6.43	m	8.3	6.8
BNa_42	Nederrijn	7.88	f	8.7	7.2
BNa_43	Nederrijn	4.11	f	7.2	6
BNa_44	Nederrijn	4.52	f	7.6	6.2
BNa_45	Nederrijn	6.26	f	8.2	6.9
BNa_46	Nederrijn	5.93	m	8.3	7
BNa_47	Nederrijn	4.79	m	7.6	6.4
BNa_48	Nederrijn	6.3	f	8.2	6.9
BNa_49	Nederrijn	3.7	f	7.1	6
BNa_50	Nederrijn	4.94	m	8	6.7
BNa_58	Nederrijn	6.08	f	7.8	6.5
BNa_59	Nederrijn	8.01	m	9	7.5
BNa_60	Nederrijn	7.37	m	8.5	7.2
BNa_61	Nederrijn	7.42	f	8.4	7
BNa_98	Nederrijn	32.69	m	12.6	10.6
BNa_99	Nederrijn	14.88	f	10	8.5
BNa_100	Nederrijn	2.1897	m	5.6	4.6
BNa_101	Nederrijn	1.8597	m	5.4	4.5
BNa_102	Nederrijn	2.1094	m	5.6	4.6
BNa_103	Nederrijn	1.8494	m	5.4	4.6
BNa_104	Nederrijn	1.9165	f	5.5	4.5
BNa_105	Nederrijn	2.1716	f	5.7	4.8
BNa_106	Nederrijn	0.5487	f	4	3.2
BNa_108	Nederrijn	6.82	f	8.1	6.8
BNa_109	Nederrijn	18.65	m	10.6	9
BNa_110	Nederrijn	13.56	m	10	8.4
BNa_111	Nederrijn	21.62	m	11.5	9.7
BNa_112	Nederrijn	13.67	f	9.7	8.4
BNa_113	Nederrijn	27.84	m	11.8	10
BNa_114	Nederrijn	13.76	m	10	8.4
BNa_115	Nederrijn	4.5	m	7	5.9
BNa_116	Nederrijn	5.54	m	7.3	6.1
BNa_117	Nederrijn	8.03	f	8.1	6.8
BNa_118	Nederrijn	10.48	f	8.5	7.3
BNa_119	Nederrijn	7.87	f	8	6.8
BNb_120	Nederrijn	11.62	f	9.9	8.4
BNb_121	Nederrijn	9.98	f	8.9	7.5
BNb_122	Nederrijn	7.39	f	8.4	7
BNb_123	Nederrijn	11.13	f	9.4	8
BNb_124	Nederrijn	8.42	f	8.5	7.1
BNb_125	Nederrijn	10.7	f	9.4	8
BNb_126	Nederrijn	8.2	f	8.8	7.4
BNb_127	Nederrijn	8.93	f	8.8	7.4
BNb_128	Nederrijn	9.63	f	8.7	7.4
BNb_129	Nederrijn	10.63	f	9	7.2
BNb_130	Nederrijn	6.15	f	7.9	6.7
BNb_131	Nederrijn	8.3	f	8.5	7.1
BNb_132	Nederrijn	7.59	f	8.2	7
BNb_133	Nederrijn	8.1	f	8.2	7
BNb_134	Nederrijn	4.22	f	7	5.9
BNb_135	Nederrijn	6.89	f	7.8	6.5
BNb_136	Nederrijn	5.1	f	7.1	6
BNb_137	Nederrijn	5.34	f	7.5	6.2
BNb_138	Nederrijn	6.25	f	7.6	6.5
BNb_139	Nederrijn	6.18	f	7.7	6.5
BNb_140	Nederrijn	8.49	f	8.4	7.1
BNb_141	Nederrijn	5.16	f	7.4	6.3
BNb_142	Nederrijn	2.48	f	5.8	5
BNb_143	Nederrijn	6.41	f	7.8	6.6
BNb_144	Nederrijn	10.28	f	9	7.5
BNb_145	Nederrijn	6.48	f	7.9	6.2
BNb_146	Nederrijn	5.92	f	7.5	6.3
BNb_147	Nederrijn	7.08	f	8	6.7
BNb_148	Nederrijn	5.01	f	7	5.9
BNb_149	Nederrijn	5.66	f	7.5	6.4
BNb_150	Nederrijn	3.7	f	6.7	5.6
BNb_151	Nederrijn	5.78	f	7.6	6.4
BNb_152	Nederrijn	4.47	f	7.2	6.1
BNb_153	Nederrijn	6.97	f	8.3	7.1
BNb_154	Nederrijn	6.27	f	7.9	6.7
BNb_155	Nederrijn	4.67	f	6.9	5.8
BNb_156	Nederrijn	5.2	f	7.4	6.2
BNb_157	Nederrijn	5.36	f	7.4	6.2
BNb_158	Nederrijn	4.78	f	7.2	6.1
BNb_159	Nederrijn	3.79	f	6.7	5.6
BNb_160	Nederrijn	7.13	f	8.1	6.9
BNb_161	Nederrijn	5.1	f	7.3	6.1
BNb_162	Nederrijn	4.52	f	6.9	5.8
BNb_163	Nederrijn	4.11	f	6.8	5.7
BNb_164	Nederrijn	5.62	f	7.7	6.5
BNb_165	Nederrijn	7.92	f	8.7	7.4
BNb_166	Nederrijn	4.82	f	7.7	6.4
BNb_167	Nederrijn	3.93	f	6.7	5.6
BNb_168	Nederrijn	2.32	f	6.1	5.1
BNb_169	Nederrijn	2.49	f	5.9	5
BNb_170	Nederrijn	4.72	f	7.1	6
BNb_171	Nederrijn	3.33	f	6.5	5.5
BNb_172	Nederrijn	1.41	f	4.9	4.1
BNb_173	Nederrijn	1.39	f	5.4	4.5
BNb_174	Nederrijn	1.59	f	5.2	4.4
BNb_175	Nederrijn	1.01	f	4.4	3.7
BNb_176	Nederrijn	0.8	f	4.1	3.4
BNb_177	Nederrijn	0.62	f	3.8	3.2
BNb_178	Nederrijn	7.11	m	8.1	6.9
BNb_179	Nederrijn	6.93	m	8.3	7
BNb_180	Nederrijn	5.32	m	7.2	6
BNb_181	Nederrijn	5.62	m	7.9	6.7
BNb_182	Nederrijn	5.91	m	7.7	6.5
BNb_183	Nederrijn	2.71	m	6.1	5.1
BNb_184	Nederrijn	5.28	m	7.7	6.6
BNb_185	Nederrijn	5.26	m	7.7	6.5
BNb_186	Nederrijn	5.55	m	7.9	6.5
BNb_187	Nederrijn	4.9	m	7.2	6.1
BNb_188	Nederrijn	4.9	m	7.1	5.9
BNb_189	Nederrijn	2.77	m	6.6	5.5
BNb_190	Nederrijn	2.12	m	5.5	4.7
BNb_191	Nederrijn	2.67	m	6.2	5.2
BNb_192	Nederrijn	3.41	m	6.7	5.6
BNb_193	Nederrijn	3.46	m	6.7	5.5
BNb_194	Nederrijn	1.23	m	4.8	4
BNb_195	Nederrijn	2.41	m	5.8	5
BNb_196	Nederrijn	1.97	m	5.5	4.6
BNb_197	Nederrijn	1.84	m	5.6	4.6
BNb_198	Nederrijn	1.34	m	4.9	4
BNb_199	Nederrijn	1.44	m	5.1	4.3
BNb_200	Nederrijn	5.53	m	7.8	6.5
BNb_201	Nederrijn	6.55	m	8	6.7
BNb_202	Nederrijn	2.14	m	5.8	4.9
BNb_203	Nederrijn	4.62	m	7.7	6.5
BNb_204	Nederrijn	6.14	m	7.5	6.4
BNb_205	Nederrijn	1.23	m	4.9	4
BNb_206	Nederrijn	2.52	m	6.3	5.3
BNb_207	Nederrijn	7.04	m	8.2	6.8
BNb_208	Nederrijn	6.18	m	7.8	6.6
BNb_209	Nederrijn	6.72	m	8.1	6.9
BNb_210	Nederrijn	5.72	m	7.7	6.5
BNb_211	Nederrijn	5.34	m	7.6	6.3
BNb_212	Nederrijn	7.73	m	8.3	7
BNb_213	Nederrijn	16.74	m	10.9	9.1
BNb_214	Nederrijn	6.16	m	7.6	6.3
BNb_215	Nederrijn	4.3	m	7.3	6.1
BNb_216	Nederrijn	4.96	m	7.5	6.3
BNb_217	Nederrijn	10.57	m	9.2	7.8
BNb_218	Nederrijn	13.26	m	9.1	8.2
BNb_219	Nederrijn	6.24	m	8.1	6.8
BNb_220	Nederrijn	2.93	m	6.4	5.4
BNb_221	Nederrijn	4.48	m	7.2	6
BNb_222	Nederrijn	3.21	m	6.4	5.5
BNb_223	Nederrijn	5.37	m	7.2	6
BNb_224	Nederrijn	4.77	m	7.3	6.2
BNb_225	Nederrijn	14.4	m	10.3	8.5
BNb_226	Nederrijn	9.23	m	9.1	7.7
BNb_227	Nederrijn	17.61	m	10.7	9.2
BNb_228	Nederrijn	8.83	m	8.4	7.1
BNb_229	Nederrijn	10.31	m	9.3	7.9
BNb_230	Nederrijn	14.27	m	10.3	8.6
BNb_231	Nederrijn	11.75	m	9.3	7.8
BNb_232	Nederrijn	17.37	m	10.7	9.2
BNb_233	Nederrijn	9.12	m	9.1	7.7
BNb_234	Nederrijn	4.28	m	7	5.9
BNb_235	Nederrijn	4.05	m	6.8	5.7
BNb_236	Nederrijn	1.77	m	5.5	4.6
BNb_237	Nederrijn	6.14	m	7.5	6.3
BNb_238	Nederrijn	18.08	m	11	9.4
BNb_239	Nederrijn	23.74	m	11.6	9.8
BNb_240	Nederrijn	21.58	m	10.2	9.5
BNb_241	Nederrijn	25	m	11.7	9.8
BNb_242	Nederrijn	1.38	f	5	4.2
BNb_243	Nederrijn	4.94	f	7.3	6.2
BNb_244	Nederrijn	4.28	f	7	5.9
BNb_245	Nederrijn	1.24	f	5.1	4.3
BNb_246	Nederrijn	4.76	f	7.5	6.3
BNb_247	Nederrijn	3.08	f	6.4	5.4
BNb_248	Nederrijn	3.72	f	6.9	5.8
BNb_249	Nederrijn	2.35	f	5.7	5
BNb_250	Nederrijn	2.55	f	6	5
BNb_251	Nederrijn	7.44	f	8.1	6.9
BNb_252	Nederrijn	5.19	f	7.4	6.2
BNb_253	Nederrijn	4.05	f	7.2	6
BNb_254	Nederrijn	7.01	f	8	6.8
BNb_255	Nederrijn	7.08	f	8	6.9
BNb_256	Nederrijn	7.9	f	8.1	6.8
BNb_257	Nederrijn	4.56	f	7	6
BNb_258	Nederrijn	5.69	f	7.6	6.5
BNb_259	Nederrijn	8.39	f	8.5	7.4
BNb_260	Nederrijn	7.97	f	8.6	7.3
BNb_261	Nederrijn	5.53	f	7.7	6.5
BNb_262	Nederrijn	6.81	f	7.9	6.6
BNb_263	Nederrijn	5.14	f	7.1	6
BNb_264	Nederrijn	4.43	f	6.7	5.7
BNb_265	Nederrijn	7.22	f	8.3	7
BNb_266	Nederrijn	7.34	f	8.4	7.1
BNb_267	Nederrijn	4.57	f	7.1	6
BNb_268	Nederrijn	6.05	f	7.6	6.4
BNb_269	Nederrijn	7.32	f	8.1	6.8
BNb_270	Nederrijn	7.46	f	8.4	7
BNb_271	Nederrijn	6.62	f	7.9	6.8
BNb_272	Nederrijn	6.5	f	7.9	6.8
BNb_273	Nederrijn	12.3	f	9.2	7.8
BNb_274	Nederrijn	4.91	f	7.4	6.2
BNb_275	Nederrijn	4.59	f	7.4	6.3
BNb_276	Nederrijn	4.44	f	7	6
BNb_277	Nederrijn	9.93	f	8.5	7.4
BNb_278	Nederrijn	7.53	f	8.4	7.1
BNb_279	Nederrijn	10.52	f	9.2	7.8
BNb_280	Nederrijn	13.12	f	9.6	8.2
BNb_281	Nederrijn	9.03	f	9	7.6
BNb_282	Nederrijn	7.89	f	8.3	7.1
BNb_283	Nederrijn	13.8	f	9.7	8.3
BNb_284	Nederrijn	11.33	f	9	7.5
BNb_285	Nederrijn	8.85	f	8.3	7
BNb_286	Nederrijn	7.98	f	8.3	7
BNb_287	Nederrijn	10.82	f	9.5	8
BNb_288	Nederrijn	8.13	f	8	6.8
BNb_289	Nederrijn	11.04	f	9.3	8
BNb_290	Nederrijn	11.71	f	9.1	7.7
BNa_291	Nederrijn	3.72	m	7	6
BNa_292	Nederrijn	5.58	m	7.6	6.4
BNa_293	Nederrijn	7.44	m	8	6.8
BNa_294	Nederrijn	6.93	m	8.2	6.9
BNa_295	Nederrijn	1.25	m	4.9	4.1
BNa_296	Nederrijn	4.19	m	6.8	5.8
BNa_297	Nederrijn	1.15	m	4.8	4
BNa_298	Nederrijn	8.14	m	8.5	7.2
BNa_299	Nederrijn	2.17	m	5.6	4.8
BNa_300	Nederrijn	2.08	m	5.7	4.8
BNa_301	Nederrijn	1.37	m	5	4.2
BNa_302	Nederrijn	10.19	m	9	7.6
BNa_303	Nederrijn	12.9	m	9.4	8
BNa_304	Nederrijn	17.19	m	10.7	9
BNa_305	Nederrijn	0.86	m	4.4	3.6
BNa_306	Nederrijn	11.76	m	9.4	8
BNa_307	Nederrijn	9.1	m	8.7	7.5
BNa_308	Nederrijn	9.4	m	8.6	7.3
BNa_309	Nederrijn	11.85	m	9.5	8
BNa_311	Nederrijn	7.28	m	7.9	6.1
BNa_312	Nederrijn	6.14	f	7.9	6.7
BNa_313	Nederrijn	2.09	f	5.7	4.9
BNa_314	Nederrijn	1.13	f	4.9	4
BNa_315	Nederrijn	1.89	f	5.4	4.5
BNa_316	Nederrijn	1.16	f	4.5	3.6
BNa_317	Nederrijn	1.81	f	5.5	4.6
BNa_318	Nederrijn	1.29	f	4.8	4.1
BNa_319	Nederrijn	0.89	f	4.3	3.6
BNa_320	Nederrijn	0.59	f	3.8	3.2
BNa_321	Nederrijn	10.11	f	8.9	7.6
BNa_322	Nederrijn	9.13	f	8.5	7.2
BNa_323	Nederrijn	9.45	f	8.6	7.4
BNa_324	Nederrijn	6.8	f	7.5	6.4
BNa_325	Nederrijn	6.07	f	7.2	6.5
BNa_326	Nederrijn	5.43	f	7.6	6.4
BNa_327	Nederrijn	2.71	f	6	5.1
BNa_328	Nederrijn	3.4	f	6.7	5.6
BNa_329	Nederrijn	3.37	f	6.1	5.1
BNa_330	Nederrijn	5.5	f	7.5	6.4
BNa_331	Nederrijn	5.55	f	7.8	6.5
BNa_332	Nederrijn	8.5	f	8.4	7.2
BNa_333	Nederrijn	4.8	f	7.4	6.2
BNa_334	Nederrijn	10.06	f	9	7.6
BNa_335	Nederrijn	10.14	f	8.7	7.4
BNa_336	Nederrijn	7.08	f	7.8	6.5
BNa_337	Nederrijn	2.97	f	6.2	5.2
BNa_338	Nederrijn	1.36	f	5	4.1
BNa_339	Nederrijn	0.87	f	4.3	3.7
BNa_340	Nederrijn	1.41	f	4.8	4
BNa_341	Nederrijn	7.04	f	8.4	7
BNa_342	Nederrijn	7.66	f	8.4	7.1
BNa_343	Nederrijn	7.21	f	8.2	7
BNa_344	Nederrijn	7.07	f	7.9	6.7
BNa_345	Nederrijn	5.5	f	7.6	6.4
BNa_346	Nederrijn	5.83	f	7.7	6.5
BNa_347	Nederrijn	11.69	f	9.2	7.7
BNa_348	Nederrijn	5.31	f	7.3	6
BNa_349	Nederrijn	11.9	f	9.3	7.9
BNa_350	Nederrijn	9.69	f	9	7.5
BNa_351	Nederrijn	12.26	f	9.5	8
BNa_352	Nederrijn	12.25	f	9.5	8
BNa_353	Nederrijn	6.39	f	8.1	6.8
BNa_354	Nederrijn	10.79	f	9	7.7
BNa_355	Nederrijn	11.12	f	9.2	7.8
BNa_356	Nederrijn	9.97	f	8.9	7.5
BNa_357	Nederrijn	7.74	f	8.5	7.2
BNa_358	Nederrijn	9.16	f	8.7	7.4
BNa_359	Nederrijn	6.86	f	8	6.7
BNa_360	Nederrijn	8.8	f	9	7.6
BNa_361	Nederrijn	5.32	f	7.1	6.1
BNa_362	Nederrijn	4.49	f	7	5.9
BNa_363	Nederrijn	8.83	f	8.3	7.1
BNa_364	Nederrijn	2.46	m	5.9	4.9
BNa_365	Nederrijn	4.49	m	6.9	5.8
BNb_366	Nederrijn	27.84	m	12	10.1
BNb_367	Nederrijn	17.42	f	10.5	9.8
BNb_368	Nederrijn	12.79	f	9.5	8.1
BNb_369	Nederrijn	13.99	m	10.1	8.5
BNb_370	Nederrijn	6.2	m	7.5	6.3
BNb_371	Nederrijn	7.51	m	8.1	6.8
BNb_372	Nederrijn	7.77	m	8.3	7
BNb_373	Nederrijn	14.08	f	9.8	8.4
BNb_374	Nederrijn	13.62	m	10	8.5
BNb_375	Nederrijn	6.55	f	7.9	6.6
BNb_376	Nederrijn	9.54	m	9.1	7.7
BNb_377	Nederrijn	12.92	f	9.8	8.5
BNb_378	Nederrijn	11.32	f	9.3	7.9
BNb_379	Nederrijn	12.75	f	9.5	8.1
BNb_380	Nederrijn	14.52	f	9.8	8.3
BNb_381	Nederrijn	9.28	f	8.6	7.3
BNb_382	Nederrijn	11.19	m	9.6	8.1
BNb_383	Nederrijn	7.85	m	8.4	7
BWa_1	Upstream Waal	3.87	m	6.6	5.6
BWa_2	Upstream Waal	2.1841	f	5.7	4.8
BWa_3	Upstream Waal	4.5	f	6.9	5.9
BWa_4	Upstream Waal	3.7801	m	6.6	5.5
BWa_5	Upstream Waal	34.63	m	13.5	11.5
BWa_6	Upstream Waal	27.84	f	12.5	10.7
BWa_7	Upstream Waal	26.5617	f	12.1	10.4
BWa_8	Upstream Waal	26.47	m	12.6	10.9
BWa_9	Upstream Waal	15.43	f	10.1	8.7
BWa_10	Upstream Waal	37.67	m	13.6	11.7
BWa_11	Upstream Waal	25.4811	m	12.5	10.6
BWa_12	Upstream Waal	17.3	f	10.6	9
BWa_13	Upstream Waal	16.3	f	10.5	8.9
BWa_14	Upstream Waal	18.12	f	10.7	9.3
BWa_15	Upstream Waal	2.8	m	6.2	5.2
BWa_16	Upstream Waal	4.52	m	7.3	6.3
BWa_18	Upstream Waal	45.62	m	14.9	12.8
BWa_19	Upstream Waal	17.5	m	10.8	9.3
BWa_20	Upstream Waal	20.21	f	11.2	9.5
BWa_21	Upstream Waal	23.3	f	11.9	10.3
BWa_22	Upstream Waal	15.13	f	10	8.6
BWa_23	Upstream Waal	7.2671	f	7.8	6.5
BWa_25	Upstream Waal	6.8527	f	8	6.8
BWa_26	Upstream Waal	2.1534	f	5.7	4.7
BWa_27	Upstream Waal	1.7985	m	5.4	4.5
BWa_28	Upstream Waal	2.5579	m	6	4.9
BWa_31	Upstream Waal	8.8126	f	8.7	7.3
BWa_32	Upstream Waal	10.8375	m	9.3	7.9
BWa_33	Upstream Waal	10.7415	m	9.4	7.9
BWa_34	Upstream Waal	21.5707	m	11.5	9.7
BWa_35	Upstream Waal	19.88	f	11	9.3
BWa_36	Upstream Waal	27.35	f	11.9	10
BWa_37	Upstream Waal	51.74	m	13.8	11.7
BWa_38	Upstream Waal	43.31	m	14	11.7
BWa_39	Upstream Waal	30.88	m	12.4	10.5
BWa_40	Upstream Waal	29.2	m	13.2	11
BWa_41	Upstream Waal	42.84	m	13.7	12.5
BWa_42	Upstream Waal	35.87	m	13.1	11
BWa_43	Upstream Waal	22.02	f	11.2	9.7
BWa_44	Upstream Waal	20.13	f	11.2	9.5
BWa_45	Upstream Waal	23.24	f	11.8	10
BWa_46	Upstream Waal	21.61	f	11.3	9.7
BWa_47	Upstream Waal	18.76	f	10.8	9
BWa_48	Upstream Waal	22.03	f	11.8	10
BWa_49	Upstream Waal	21.04	m	11.6	9.8
BWa_50	Upstream Waal	15.49	m	10.3	8.8
BWa_51	Upstream Waal	22.14	f	11.6	9.9
BWa_52	Upstream Waal	15.4	m	10.6	8.9
BWa_53	Upstream Waal	8.25	m	8.2	7
BWa_54	Upstream Waal	9.94	f	8.9	7.5
BWa_55	Upstream Waal	10.83	f	8.8	7.4
BWa_56	Upstream Waal	9.46	m	9.3	7.7
BWa_57	Upstream Waal	12.49	f	9.4	8
BWa_58	Upstream Waal	8.56	f	8.4	7
BWa_59	Upstream Waal	12.56	f	9.7	8.3
BWa_60	Upstream Waal	7.42	m	8.3	7
BWa_61	Upstream Waal	5.96	f	7.1	6
BWa_62	Upstream Waal	4.12	f	6.8	5.8
BWa_63	Upstream Waal	1.91	f	5.5	4.6
BWa_64	Upstream Waal	1.36	m	5	4.2
BWa_65	Upstream Waal	0.8677	f	4.2	3.6
BWa_66	Upstream Waal	2.5421	m	6	5
BWa_67	Upstream Waal	1.3886	f	4.9	4
BWa_68	Upstream Waal	1.7625	f	5.4	4.6
BWa_69	Upstream Waal	1.0594	m	4.6	3.9
BWa_70	Upstream Waal	1.39	m	5	4.2
BWa_71	Upstream Waal	0.5381	f	3.9	3.4
BWa_72	Upstream Waal	0.5457	m	3.8	3.2
BWa_73	Upstream Waal	0.188	f	2.9	2.4
BWa_74	Upstream Waal	0.4421	f	4.1	3.4
BWa_75	Upstream Waal	4.36	m	6.7	5.6
BWa_76	Upstream Waal	4.13	m	7.2	6.1
BWa_77	Upstream Waal	5.92	f	7.6	6.4
BWa_78	Upstream Waal	2.7	m	6.1	5.1
BWa_79	Upstream Waal	2.71	m	6.1	5.1
BWa_80	Upstream Waal	9.09	m	8.6	7.3
BWa_81	Upstream Waal	11.37	m	9.3	7.8
BWa_82	Upstream Waal	10.16	m	9.3	7.9
BWa_83	Upstream Waal	14.19	f	9.7	8.3
BWa_84	Upstream Waal	13.26	f	9.2	8.1
BWa_85	Upstream Waal	13.01	f	9.8	8.4
BWa_86	Upstream Waal	14.08	m	10.1	8.5
BWa_87	Upstream Waal	15.57	m	10.5	8.9
BWa_88	Upstream Waal	13.11	m	9.3	7.8
BWa_89	Upstream Waal	15.29	m	10.5	8.9
BWa_90	Upstream Waal	18.77	m	11.4	9.7
BWa_91	Upstream Waal	49.89	m	14.2	11.9
BWa_92	Upstream Waal	38.37	m	14.3	12.3
BWa_93	Upstream Waal	41.33	f	13.5	11.5
BWa_94	Upstream Waal	20.26	f	11.3	9.5
BWa_95	Upstream Waal	15.19	f	10.1	8.6
BWa_96	Upstream Waal	15.57	f	10.2	8.5
BWa_97	Upstream Waal	23.6	f	11.4	9.7
BWa_98	Upstream Waal	16.31	f	10.3	8.7
BWa_99	Upstream Waal	12.94	f	9.6	8.1
BWa_100	Upstream Waal	12	f	9.1	7.7
BWa_101	Upstream Waal	12	f	9.6	8.2
BWa_102	Upstream Waal	8.98	m	9.2	7.7
BWa_103	Upstream Waal	9.06	f	8.6	7.3
BWa_104	Upstream Waal	14.64	f	10	8.6
BWa_105	Upstream Waal	9.61	f	8.7	7.3
BWa_106	Upstream Waal	14.68	f	10	8.6
BWa_107	Upstream Waal	13.72	f	9.9	8.4
BWa_108	Upstream Waal	10.03	m	9	7.6
BWa_110	Upstream Waal	2.17	m	5.6	4.8
BWa_111	Upstream Waal	1.81	m	5.6	4.2
BWa_112	Upstream Waal	2.38	m	5.8	5
BWa_113	Upstream Waal	0.92	m	4.5	3.7
BWa_114	Upstream Waal	0.23	f	3	2.5
BWa_115	Upstream Waal	1.34	f	4.9	4
BWa_116	Upstream Waal	1.9	f	5.3	4.5
BWa_117	Upstream Waal	1.19	f	4.7	4
BWa_118	Upstream Waal	1.8	f	5.2	4.4
BWa_119	Upstream Waal	5.97	f	7.4	6.2
BWa_120	Upstream Waal	3.66	f	6.5	5.5
BWa_121	Upstream Waal	3.32	f	6.5	5.5
BWa_122	Upstream Waal	4.12	m	6.8	5.7
BWa_124	Upstream Waal	5.92	m	7.6	6.5
BWa_125	Upstream Waal	4.45	m	6.9	5.8
BWa_126	Upstream Waal	3.65	m	6.4	5.4
BWb_127	Upstream Waal	2.15	f	5.4	4.5
BWb_128	Upstream Waal	1.67	f	5.1	4.4
BWb_129	Upstream Waal	41.92	m	14.3	12.2
BWb_130	Upstream Waal	35.47	m	13.5	11.4
BWb_131	Upstream Waal	34.31	m	12.6	10.9
BWb_132	Upstream Waal	39.89	m	13.5	11.5
BWb_133	Upstream Waal	14.54	m	10.2	8.8
BWb_134	Upstream Waal	15.32	m	10.7	9.1
BWb_135	Upstream Waal	18.64	m	10.8	9.2
BWb_136	Upstream Waal	21.77	m	11	9.5
BWb_137	Upstream Waal	13.92	m	10.1	8.7
BWb_138	Upstream Waal	16.21	f	10.5	9
BWb_139	Upstream Waal	19.98	f	10.8	9.2
BWb_140	Upstream Waal	10.42	m	8.5	7.3
BWb_141	Upstream Waal	11.36	m	9.4	8
BWb_142	Upstream Waal	7.41	f	7.9	6.7
BWb_143	Upstream Waal	7.13	f	7.7	6.7
BWb_144	Upstream Waal	5.21	f	7.2	6
BWb_145	Upstream Waal	3.4	f	6.4	5.5
BWb_146	Upstream Waal	7.47	f	8	6.8
BWb_147	Upstream Waal	3.71	f	6.5	5.5
BWb_148	Upstream Waal	2.83	m	6.1	5.2
BWb_149	Upstream Waal	4.49	m	6.8	5.8
BWb_150	Upstream Waal	11.11	f	9.3	8
BWb_151	Upstream Waal	9.46	f	8.6	7.4
BWb_152	Upstream Waal	8.97	f	8.5	7.3
BWb_153	Upstream Waal	13.3	f	9.6	8.2
BWb_154	Upstream Waal	12.58	f	9.7	8.3
BWb_155	Upstream Waal	9.84	f	9	7.7
BWb_156	Upstream Waal	12.96	f	9.8	8.4
BWb_157	Upstream Waal	11.05	f	9.2	8
BWb_158	Upstream Waal	9.51	f	8.8	7.5
BWb_159	Upstream Waal	14.91	f	9.6	8.3
BWa_160	Upstream Waal	5.07	m	7.4	6.3
BWa_161	Upstream Waal	5.67	m	7.4	6.2
BWa_162	Upstream Waal	4.22	m	6.6	5.5
BeWa_1	Downstream Waal	1.282	f	5	4.1
BeWa_2	Downstream Waal	1.3803	f	4.9	4.1
BeWa_3	Downstream Waal	0.7112	f	4	3.3
BeWa_4	Downstream Waal	2.1737	f	5.9	4.9
BeWa_5	Downstream Waal	1.9792	m	5.8	4.9
BeWa_6	Downstream Waal	34.86	f	12.6	10.9
BeWa_7	Downstream Waal	35.51	m	13.2	11
BeWa_8	Downstream Waal	23.9831	m	11.9	10.1
BeWa_9	Downstream Waal	27.88	f	11.9	10.2
BeWa_10	Downstream Waal	4.5042	m	7	6
BeWa_11	Downstream Waal	4.8272	m	7.4	6.3
BeWa_12	Downstream Waal	4.1981	f	6.8	5.8
BeWa_13	Downstream Waal	12.21	m	10	8.5
BeWa_14	Downstream Waal	12.23	m	10	8.5
BeWa_15	Downstream Waal	12.82	f	10	8.6
BeWa_16	Downstream Waal	13.12	f	9.8	8.4
BeWa_17	Downstream Waal	17.07	m	10.5	8.9
BeWa_18	Downstream Waal	8.98	f	8.5	7.2
BeWa_19	Downstream Waal	7.11	f	8	6.7
BeWa_20	Downstream Waal	21.02	f	11	9.4
BeWa_21	Downstream Waal	17.5	f	11	9.2
BeWa_22	Downstream Waal	14.72	f	9.9	8.5
BeWa_23	Downstream Waal	9.18	m	8.9	7.5
BeWa_25	Downstream Waal	2.63	m	5.9	4.9
BeWa_26	Downstream Waal	2.21	m	5.7	4.8
BeWa_27	Downstream Waal	6.15	m	8	6.6
BeWa_28	Downstream Waal	4.79	m	7.2	6.1
BeWa_29	Downstream Waal	3.76	m	6.5	5.5
BeWa_30	Downstream Waal	3.65	m	6.7	5.6
BeWa_31	Downstream Waal	3.97	m	6.8	5.8
BeWa_32	Downstream Waal	3.23	m	6.3	5.3
BeWa_33	Downstream Waal	2.92	m	6.3	5.3
BeWa_34	Downstream Waal	1.92	m	5.5	4.6
BeWa_35	Downstream Waal	1.86	m	5.7	4.8
BeWa_36	Downstream Waal	2.41	m	5.9	5
BeWa_38	Downstream Waal	1.06	m	4.7	4
BeWa_39	Downstream Waal	5.95	f	7.6	6.5
BeWa_40	Downstream Waal	6.49	f	8	6.7
BeWa_41	Downstream Waal	5.46	f	7.6	6.5
BeWa_42	Downstream Waal	3.76	f	6.8	5.9
BeWa_43	Downstream Waal	1.91	f	5.4	4.5
BeWa_44	Downstream Waal	4.37	f	7.2	6.1
BeWa_45	Downstream Waal	3.88	f	6.8	5.6
BeWa_46	Downstream Waal	3.49	f	6.5	5.4
BeWa_47	Downstream Waal	5.33	f	7.3	6.1
BeWa_48	Downstream Waal	3.25	f	6.2	5.2
BeWa_49	Downstream Waal	2.85	f	6.1	5.1
BeWa_50	Downstream Waal	2.87	f	6.1	5.2
BeWa_51	Downstream Waal	3.35	f	6.3	5.4
BeWa_52	Downstream Waal	2.58	f	5.9	5
BeWa_53	Downstream Waal	2.53	f	5.8	5
BeWa_54	Downstream Waal	2.25	f	5.6	4.8
BeWa_55	Downstream Waal	1.32	f	5.3	4.5
BeWa_56	Downstream Waal	1.27	f	4.7	4
BeWa_57	Downstream Waal	9.02	f	8.5	7.3
BeWa_58	Downstream Waal	10.19	f	9.1	7.8
BeWa_59	Downstream Waal	7.21	f	8	6.6
BeWa_60	Downstream Waal	5.17	f	7.5	6.4
BeWa_61	Downstream Waal	6.5	f	8	6.7
BeWa_62	Downstream Waal	7.69	f	8.4	7.3
BeWa_63	Downstream Waal	6.59	f	8	6.8
BeWa_64	Downstream Waal	11.6	f	9.3	7.9
BeWa_65	Downstream Waal	3.92	f	6.5	5.5
BeWa_66	Downstream Waal	3.14	f	6.2	5.3
BeWa_67	Downstream Waal	12.22	f	9.3	8
BeWa_68	Downstream Waal	7.58	f	8	6.7
BeWa_69	Downstream Waal	7.24	f	8.2	7
BeWa_70	Downstream Waal	8.02	f	8.1	6.9
BeWa_71	Downstream Waal	13.14	f	9.7	8.3
BeWa_72	Downstream Waal	12.15	f	9.5	8
BeWa_73	Downstream Waal	8.88	f	8.9	7.5
BeWa_74	Downstream Waal	3.66	f	6.6	5.6
BeWa_75	Downstream Waal	11.77	f	9.3	7.9
BeWa_76	Downstream Waal	13.28	f	9.6	8.2
BeWa_77	Downstream Waal	10.33	f	9.2	7.8
BeWa_78	Downstream Waal	10.67	f	9.1	7.7
BeWa_79	Downstream Waal	9.55	f	8.8	7.5
BeWa_80	Downstream Waal	8.24	f	8.4	7.1
BeWa_81	Downstream Waal	10.62	f	9.2	8
BeWa_82	Downstream Waal	9.47	f	8.6	7.3
BeWa_83	Downstream Waal	4.61	f	7	6
BeWa_84	Downstream Waal	5.1	f	7	5.9
BeWa_85	Downstream Waal	20.02	m	11.3	9.6
BeWa_86	Downstream Waal	18.52	m	11.4	9.6
BeWa_87	Downstream Waal	17.32	m	10.7	9.2
BeWa_88	Downstream Waal	17.49	m	11	9.3
BeWa_89	Downstream Waal	2.49	m	5.7	4.8
BeWa_91	Downstream Waal	4.4	m	7	6
BeWa_92	Downstream Waal	3.47	m	6.5	5.5
BeWa_93	Downstream Waal	1.28	m	5	4.2
BeWa_94	Downstream Waal	1.37	m	5	4.2
BeWa_95	Downstream Waal	3.44	m	6.5	5.5
BeWa_96	Downstream Waal	1.49	m	5.1	4.3
BeWa_97	Downstream Waal	0.91	m	4.4	3.7
BeWa_98	Downstream Waal	2.62	m	6	5
BeWa_99	Downstream Waal	1.74	m	5.4	4.6
BeWa_100	Downstream Waal	0.97	m	4.6	3.8
BeWa_101	Downstream Waal	2.53	m	6	5.1
BeWa_102	Downstream Waal	2.62	m	6	5
BeWa_103	Downstream Waal	1.21	m	4.7	4
BeWa_104	Downstream Waal	2.88	m	6.2	5.2
BeWa_105	Downstream Waal	0.67	m	4	3.4
BeWa_106	Downstream Waal	1.17	m	4.7	3.9
BeWa_107	Downstream Waal	0.5	m	3.8	3.2
BeWa_108	Downstream Waal	4.11	f	6.6	5.5
BeWa_109	Downstream Waal	1.27	f	5	4.2
BeWa_110	Downstream Waal	2.09	f	5.5	4.5
BeWa_111	Downstream Waal	2.38	f	5.9	5
BeWa_112	Downstream Waal	2.39	f	5.7	4.8
BeWa_113	Downstream Waal	1.61	f	5.2	4.4
BeWa_114	Downstream Waal	2.72	f	6.2	5.2
BeWa_115	Downstream Waal	2.08	f	5.5	4.6
BeWa_116	Downstream Waal	1.3	f	4.8	4
BeWa_117	Downstream Waal	3.23	f	6.1	5.2
BeWa_118	Downstream Waal	2.97	f	6.2	5.2
BeWa_119	Downstream Waal	1.75	f	5.2	4.4
BeWa_120	Downstream Waal	0.83	f	4.3	3.6
BeWa_121	Downstream Waal	1.64	f	5.2	4.5
BeWa_122	Downstream Waal	1.39	f	4.9	4.1
BeWa_123	Downstream Waal	1.18	f	4.5	3.8
BeWa_124	Downstream Waal	1.36	f	5	4.2
BeWa_125	Downstream Waal	0.7	f	4	3.4
BeWa_126	Downstream Waal	0.88	f	4.4	3.6
BeWa_127	Downstream Waal	1.61	f	5	4.1
BeWa_128	Downstream Waal	0.65	f	4	3.3
BeWa_129	Downstream Waal	1.24	f	4.8	4.1
BeWa_130	Downstream Waal	1.13	f	4.8	4
BeWa_131	Downstream Waal	1.18	f	4.8	4
BeWa_132	Downstream Waal	0.69	f	4	3.4
BeWa_133	Downstream Waal	2.27	f	5.9	5
BeWa_134	Downstream Waal	9.26	f	9.1	7.7
BeWa_135	Downstream Waal	11.27	f	9.4	8
BeWa_136	Downstream Waal	5.93	f	7.5	6.3
BeWa_137	Downstream Waal	11.2	f	9.2	7.8
BeWa_138	Downstream Waal	4.56	f	7.2	6.1
BeWa_139	Downstream Waal	8.34	f	8.3	7.1
BeWa_140	Downstream Waal	7.25	f	8.3	7
BeWa_141	Downstream Waal	6.73	f	8.9	6.7
BeWa_142	Downstream Waal	6.18	f	8.8	6.7
BeWa_143	Downstream Waal	6.35	f	7.6	6.7
BeWa_144	Downstream Waal	8.03	f	8.5	7.2
BeWa_145	Downstream Waal	8.88	f	8.8	7.5
BeWa_146	Downstream Waal	4.96	f	7	5.8
BeWa_147	Downstream Waal	4.6	f	7.2	6
BeWa_148	Downstream Waal	10.31	f	8.9	7.6
BeWa_149	Downstream Waal	9.01	f	8.8	7.5
BeWa_150	Downstream Waal	6.73	f	7.9	6.7
BeWa_151	Downstream Waal	4.42	f	7.1	6.1
BeWa_153	Downstream Waal	8.04	f	8.3	7.1
BeWa_154	Downstream Waal	7.37	f	8.1	6.9
BeWa_155	Downstream Waal	10.2	f	9	7.5
BeWa_156	Downstream Waal	9.53	f	8.8	7.4
BeWa_157	Downstream Waal	7.87	f	8.4	7.1
BeWa_158	Downstream Waal	6.91	f	8.3	7.1
BeWa_159	Downstream Waal	6.08	f	7.8	6.5
BeWa_160	Downstream Waal	6.44	f	8	7
BeWa_161	Downstream Waal	9.03	f	9	7.7
BeWa_162	Downstream Waal	5.09	f	7.5	6.3
BeWa_163	Downstream Waal	6.72	f	7.9	6.6
BeWa_164	Downstream Waal	3.64	f	6.8	5.8
BeWa_165	Downstream Waal	3.22	f	8.3	5.4
BeWa_166	Downstream Waal	2.05	f	5.6	4.8
BeWa_167	Downstream Waal	2.12	f	5.8	4.8
BeWa_168	Downstream Waal	1	f	4.5	3.8
BeWa_169	Downstream Waal	1.48	f	5.3	4.5
BeWa_170	Downstream Waal	1.15	f	4.8	4
BeWa_171	Downstream Waal	1.92	f	5.6	4.8
BeWa_172	Downstream Waal	2.61	f	6.1	5.2
BeWa_173	Downstream Waal	1.28	f	4.7	3.9
BeWa_174	Downstream Waal	28.37	m	13	11
BeWa_175	Downstream Waal	32.18	m	12.7	10.7
BeWa_176	Downstream Waal	24.25	m	12	10.3
BeWa_177	Downstream Waal	30.75	m	13.2	11.4
BeWa_178	Downstream Waal	34.87	m	13.8	11.7
BeWa_179	Downstream Waal	32.7	m	13.4	11.5
BeWa_180	Downstream Waal	7.13	m	8.3	7
BeWa_181	Downstream Waal	8.19	m	8.7	7.4
BeWa_182	Downstream Waal	7.7093	m	9.2	7.6
BeWa_183	Downstream Waal	9.0026	m	8.8	7.3
BeWa_184	Downstream Waal	5.8779	m	7.9	6.7
BeWa_185	Downstream Waal	4.2609	m	6.9	5.9
BeWa_186	Downstream Waal	6.1146	m	7.6	6.3
BeWa_187	Downstream Waal	2.6906	m	6.3	5.3
BeWa_188	Downstream Waal	3.1326	m	6.5	5.5
BeWa_189	Downstream Waal	2.6784	m	6	5.1
BeWa_190	Downstream Waal	3.1925	m	6.4	5.4
BeWa_191	Downstream Waal	3.8004	m	6.7	5.8
BeWa_192	Downstream Waal	1.9797	m	5.8	4.8
BeWa_194	Downstream Waal	1.3618	m	5	4.2
BeWa_195	Downstream Waal	2.1362	m	5.6	4.8
BeWa_196	Downstream Waal	2.7369	m	6.1	5.1
BeWa_197	Downstream Waal	2.5359	m	6	5.1
BeWa_198	Downstream Waal	1.5409	m	5	4.2
BeWa_199	Downstream Waal	1.1362	m	5	4.2
BeWa_200	Downstream Waal	1.3556	m	5	4.2
BeWb_201	Downstream Waal	25.43	m	12	10.3
BeWb_202	Downstream Waal	29.88	m	12.4	10.5
BeWb_203	Downstream Waal	31.76	m	13.2	11.2
BeWb_204	Downstream Waal	8.78	m	9	7.6
BeWb_205	Downstream Waal	9.6	m	8.9	7.6
BeWb_206	Downstream Waal	8.71	m	8.5	7.1
BeWb_207	Downstream Waal	12.2	m	9.4	8
BeWb_208	Downstream Waal	10.92	m	9.5	7.9
BeWb_209	Downstream Waal	9.64	m	9.2	7.7
BeWb_210	Downstream Waal	9.93	m	9.3	7.8
BeWb_211	Downstream Waal	2.43	m	5.9	4.9
BeWb_212	Downstream Waal	2.79	m	6	5
BeWb_213	Downstream Waal	1.95	m	5.5	4.6
BeWb_214	Downstream Waal	3.9	m	6.8	5.8
BeWb_215	Downstream Waal	2.26	m	5.8	4.9
BeWb_216	Downstream Waal	2.79	m	6.2	5.2
BeWb_217	Downstream Waal	1.82	m	5.3	4.5
BeWb_218	Downstream Waal	1.43	m	4.7	4
BeWb_219	Downstream Waal	1.19	m	4.8	4.1
BeWb_220	Downstream Waal	1.14	m	4.5	3.7
BeWb_221	Downstream Waal	0.98	m	4.5	3.8
BeWb_222	Downstream Waal	1.2	m	4.8	4
BeWb_223	Downstream Waal	1.05	m	4.5	3.7
BeWb_224	Downstream Waal	1.01	m	4.4	3.8
BeWb_225	Downstream Waal	30.21	m	12.7	10.5
BeWb_226	Downstream Waal	15.42	f	10.4	8.8
BeWb_227	Downstream Waal	5.69	f	7.6	6.3
BeWb_228	Downstream Waal	6.04	f	7.8	6.6
BeWb_229	Downstream Waal	10.39	f	8.9	7.5
BeWb_230	Downstream Waal	6.41	f	8	6.7
BeWb_231	Downstream Waal	19.06	f	11.1	9.5
BeWb_232	Downstream Waal	22.14	f	11.5	9.8
BeWb_233	Downstream Waal	8.14	f	8.4	7.1
BeWb_234	Downstream Waal	12.33	f	9.3	8
BeWb_235	Downstream Waal	8.9	f	8.6	7.2
BeWb_236	Downstream Waal	18.73	f	10.7	9.1
BeWb_237	Downstream Waal	6.73	f	8	6.8
BeWb_238	Downstream Waal	4.99	f	7.4	6.2
BeWb_239	Downstream Waal	4.06	f	6.9	5.9
BeWb_240	Downstream Waal	5.67	f	8	6.7
BeWb_241	Downstream Waal	9.05	f	8.8	7.5
BeWb_242	Downstream Waal	4.61	f	7	5.9
BeWb_243	Downstream Waal	3.24	f	6.4	5.4
BeWb_244	Downstream Waal	3.94	f	6.9	5.8
BeWb_245	Downstream Waal	4.15	f	6.6	5.5
BeWb_246	Downstream Waal	6.84	f	7.9	6.7
BeWb_247	Downstream Waal	6.47	f	7.8	6.5
BeWb_249	Downstream Waal	5.93	f	7.9	6.5
BeWb_250	Downstream Waal	2.44	f	5.8	4.9
BeWb_251	Downstream Waal	6.32	f	7.8	6.5
BeWb_252	Downstream Waal	2.31	f	5.5	4.7
BeWb_253	Downstream Waal	19.06	f	11	9.5
BeWb_254	Downstream Waal	4.2	f	6.5	5.5
BeWb_255	Downstream Waal	7.08	f	8	6.8
BeWb_256	Downstream Waal	6.09	f	8	6.8
BeWb_257	Downstream Waal	0.86	f	4.3	3.6
BeWb_258	Downstream Waal	4.9	f	7.6	6.4
BeWb_259	Downstream Waal	3.61	f	6.6	5.6
BeWb_260	Downstream Waal	3.58	f	6.4	5.4
BeWb_261	Downstream Waal	1.91	f	5.3	4.5
BeWb_262	Downstream Waal	3.68	f	6.7	5.7
BeWb_263	Downstream Waal	1.81	f	5.3	4.5
BeWb_264	Downstream Waal	1.05	f	4.4	3.6
BeWb_265	Downstream Waal	1.12	f	4.6	3.8
BeWb_266	Downstream Waal	1.22	f	4.7	4
BeWb_267	Downstream Waal	0.61	f	3.8	3.1
BeWb_268	Downstream Waal	0.42	f	3.5	2.9
BeWa_270	Downstream Waal	2.05	m	5.7	4.8
BeWa_271	Downstream Waal	2.01	f	5.6	4.8
BeWa_272	Downstream Waal	4.3	m	6.8	5.7
BeWa_273	Downstream Waal	4.43	f	7.2	6.1
BeWa_274	Downstream Waal	36.29	f	12.8	11.1
BeWa_275	Downstream Waal	14.93	f	10.2	8.7
BeWa_276	Downstream Waal	19.72	f	10.8	9.2
BeWa_277	Downstream Waal	14.42	f	10.3	8.8
BeWa_278	Downstream Waal	24.27	f	11.8	10
BeWa_279	Downstream Waal	18.05	f	11	9.3
BeWa_280	Downstream Waal	14.85	f	10.3	8.7
BeWa_281	Downstream Waal	13.75	f	9.8	8.2
BeWa_282	Downstream Waal	11.71	f	8.9	7.6
BeWa_283	Downstream Waal	8.32	f	8.7	7.4
BeWa_284	Downstream Waal	8.31	f	8.8	7.4
BeWa_285	Downstream Waal	7.49	f	8.4	7
BeWa_286	Downstream Waal	9.58	f	8.9	7.5
BeWa_287	Downstream Waal	1.92	m	5.4	4.5
BeWa_288	Downstream Waal	3.03	m	6.4	5.5
BeWa_289	Downstream Waal	6.58	f	8.3	7
BeWa_290	Downstream Waal	7.73	f	8.1	6.9
BeWa_291	Downstream Waal	14.14	f	9.4	8
BeWa_292	Downstream Waal	12.64	f	9.6	8.2
BeWa_293	Downstream Waal	13.19	f	9.5	8.1
BeWa_294	Downstream Waal	12.72	f	9.8	8.4
BeWa_295	Downstream Waal	17.57	m	11	9.4
BeWa_296	Downstream Waal	9.85	m	9.1	7.7
BeWa_297	Downstream Waal	9.22	m	9.3	7.8
BeWa_298	Downstream Waal	12.3	m	10.2	8.6
BeWa_299	Downstream Waal	10.61	m	9.3	7.9
BeWa_300	Downstream Waal	8.1	m	8.5	7.2
BeWa_301	Downstream Waal	6.9	m	7.5	6.5
BeWa_302	Downstream Waal	11.32	m	9.6	8.1
BeWa_303	Downstream Waal	13.65	m	10.3	8.8
BeWa_304	Downstream Waal	15.72	m	10.6	9
BeWa_305	Downstream Waal	12.59	m	10	8.4
BeWa_306	Downstream Waal	23.89	m	11.8	10
BeWa_307	Downstream Waal	7.05	m	8.3	6.9
BeWa_308	Downstream Waal	9.39	m	8.8	7.4
BeWa_309	Downstream Waal	9.48	m	8.9	7.5
BeWa_310	Downstream Waal	22.63	m	11.3	9.6
BeWa_311	Downstream Waal	27.41	m	12.6	10.7
BeWa_312	Downstream Waal	34.74	m	13.1	11.3
BeWa_313	Downstream Waal	30.63	m	12.8	10.9
BeWa_314	Downstream Waal	21	m	11.4	9.7
NW_1	Nieuwe Waterweg	50.94	m	13.9	12
NW_2	Nieuwe Waterweg	50.66	m	13.9	11.7
NW_3	Nieuwe Waterweg	46.19	m	14.2	11.1
NW_5	Nieuwe Waterweg	60.65	m	14.3	12.2
NW_6	Nieuwe Waterweg	61.75	m	14.9	12.6
NW_7	Nieuwe Waterweg	3.41	f	6.8	5.7
NW_8	Nieuwe Waterweg	4.98	f	7.4	6.3
NW_9	Nieuwe Waterweg	3.65	f	6.8	5.7
NW_10	Nieuwe Waterweg	5.33	m	7	5.8
NW_11	Nieuwe Waterweg	6.78	m	7.7	6.5
NW_12	Nieuwe Waterweg	12.43	m	9.3	7.9
NW_13	Nieuwe Waterweg	21.35	f	10.8	9.1
NW_14	Nieuwe Waterweg	14.61	f	10	8.5
NW_15	Nieuwe Waterweg	11.28	f	9.3	7.8
NW_16	Nieuwe Waterweg	11.6	m	9.6	8
NW_17	Nieuwe Waterweg	22.01	m	11.6	9.6
NW_18	Nieuwe Waterweg	37.63	m	13.2	11
NW_19	Nieuwe Waterweg	15.14	f	9.9	8.3
NW_20	Nieuwe Waterweg	12.24	m	9.3	8.2
NW_21	Nieuwe Waterweg	21.68	m	11.4	9.6
NW_22	Nieuwe Waterweg	23.34	m	11.5	9.7
NW_23	Nieuwe Waterweg	32.22	m	12.6	10.6
NW_24	Nieuwe Waterweg	26.81	m	11.9	10.2
NW_25	Nieuwe Waterweg	22.97	m	11.3	9.5
NW_26	Nieuwe Waterweg	25.12	m	10.3	9.6
NW_27	Nieuwe Waterweg	20.06	m	11.1	9.4
NW_28	Nieuwe Waterweg	25.78	m	11.8	10
NW_29	Nieuwe Waterweg	18.97	m	10.9	9.2
NW_30	Nieuwe Waterweg	15.25	m	10.6	9.2
NW_31	Nieuwe Waterweg	24.97	m	11.3	9.6
NW_32	Nieuwe Waterweg	19.85	m	10.9	9.3
NW_33	Nieuwe Waterweg	13.98	m	10.3	8.6
NW_34	Nieuwe Waterweg	13.65	m	10.1	8.5
NW_35	Nieuwe Waterweg	9.68	m	9.2	8
NW_36	Nieuwe Waterweg	6.99	m	8.2	6.8
NW_37	Nieuwe Waterweg	10.97	f	9	7.7
NW_38	Nieuwe Waterweg	7.51	f	8.5	7.1
NW_39	Nieuwe Waterweg	7.99	f	8.4	7.1
NW_40	Nieuwe Waterweg	6.61	f	8.3	7
NW_41	Nieuwe Waterweg	6.59	f	8	6.7
NW_42	Nieuwe Waterweg	2.68	f	6.3	5.3
NW_43	Nieuwe Waterweg	15.37	f	9.8	8.3
NW_44	Nieuwe Waterweg	10.66	f	8.3	7.9
NW_45	Nieuwe Waterweg	12.62	f	8.6	8.1
NW_46	Nieuwe Waterweg	9.49	m	8.9	7.5
NW_47	Nieuwe Waterweg	7.43	m	8.5	7.1
NW_48	Nieuwe Waterweg	9.23	m	9.3	7.9

## Sheet: Population subset; mature males
Samp_ref	Group	River	BW (g)	BWE (g)	BD (mm)	Sex	Colour	Mottled	CS (mm)	TL (cm)	SL (cm)	PDL (mm)	DFL1 (mm)	DFL2 (mm)	PFL (mm)	ED (mm)	PD (mm)	LJW (mm)	GW (g)	Maturity stage	GSI
BeWa_10	Sneaker	Downstream Waal	4.5	4.05	12.51	m	2	1	5.41	7	6	19.81	9.31	17.78	15.82	4.24	4.77	5.36	0.4323	4	10.6741
BeWa_11	Sneaker	Downstream Waal	4.83	4.35	11.62	m	2	1	5.53	7.4	6.3	20.5	9.13	18.59	17.13	4.13	4.16	5.26	0.4799	4	11.0322
BeWa_269	Sneaker	Downstream Waal		1.74	8.37	m	1	0	3.68	5.4	4.5	17.38	5.58	12.85	12.11	3.16	3.33	3.23	0.1055	4	6.0632
BeWa_272	Sneaker	Downstream Waal	4.3	3.66	10.23	m	3	0	4.71	6.8	5.7	19.38	9.25	16.86	16.14	3.62	3.98	5.75	0.1588	4	4.3388
BeWa_301	Sneaker	Downstream Waal	6.9	5.72	14.35	m	1	0	6.21	7.5	6.5	21.55	9.47	20.42	16.24	5.34	5.11	6.21	0.6857	4	11.9878
BGIJa_2	Sneaker	Gelderse IJssel	6.37	5.43	12.63	m	1	1	5.91	7.7	6.5	22.87	11.68	19.74	16.86	4.16	4.75	3.75	0.2765	4	5.0921
BGIJb_87	Sneaker	Gelderse IJssel	4.99	4.22	11.72	m	3	0	5.13	7	6	21.2	10.59	19.06	15.47	3.74	4.34	5.03	0.2121	4	5.0261
BGIJb_89	Sneaker	Gelderse IJssel	6.47	5.5	11.56	m	1	1	5.12	7.6	6.5	21.33	11.93	19.82	17.25	4.11	4.64	4.73	0.3739	4	6.7982
BGIJb_91	Sneaker	Gelderse IJssel	9.52	8.29	13.57	m	2	1	6.04	8.3	7.1	25.66	13.88	22.99	18.51	4.78	5.36	7.09	0.2923	4	3.5259
BNa_102	Sneaker	Nederrijn	2.11	1.76	7.78	m	2	1	3.3	5.6	4.6	14.22	6.92	14.98	13.12	2.89	3.08	3.66	0.0866	4	4.9224
BNa_103	Sneaker	Nederrijn	1.85	1.48	7.93	m	2	1	3.1	5.4	4.6	15.58	6.72	14.51	10.48	3.28	3.36	3.89	0.0962	4	6.5136
BNa_116	Sneaker	Nederrijn	5.54	4.66	12.72	m	1	0	5.04	7.3	6.1	19.44	10.83	18.22	16.12	4.61	4.51	5.48	0.3727	4	7.9979
BNa_19	Sneaker	Nederrijn	7.67	6.48	13.79	m	1	1	6.7	8.2	6.8	23.23	12.08	21.74	17.11	4.74	5.92	6.26	0.3209	4	4.9522
BNa_22	Sneaker	Nederrijn	7.1	5.89	13.86	m	2	1	6.1	8	6.7	22.17	13.35	23.9	19.31	5.88	6.69	7.14	0.5716	4	9.7046
BNa_23	Sneaker	Nederrijn	6.33	5.2	13.24	m	1	0	5.54	7.8	6.5	20.44	11.75	21.09	18.64	4.84	5.65	5.02	0.3951	4	7.5981
BNa_30	Sneaker	Nederrijn	6.69	5.82	11.91	m	3	0	5.48	8.2	7	21.89	10.19	20.61	17.43	4.44	6.07	4.12	0.3993	4	6.8608
BNa_364	Sneaker	Nederrijn	2.46	2.05	8.53	m	2	1	3.45	5.9	4.9	15.53	6.53	14.92	11.73	3.07	3.16	3.59	0.1821	4	8.8829
BNa_365	Sneaker	Nederrijn	4.49	4.06	10.12	m	1	0	5.12	6.9	5.8	19.2	8.79	18.26	15.27	4.09	4.67	4.71	0.1555	4	3.83
BNb_370	Sneaker	Nederrijn	6.2	4.87	14.79	m	1	1	7.47	7.5	6.3	24.17	11.16	20.22	18.81	6.24	7.62	7.14	0.6309	4	12.9548
BNb_371	Sneaker	Nederrijn	7.51	6.26	13.24	m	2	1	6.16	8.1	6.8	24.71	11.11	21.29	17.54	4.3	5.07	6.86	0.7482	4	11.9521
BNb_376	Sneaker	Nederrijn	9.54	8.34	14.37	m	3	0	7.72	9.1	7.7	24.87	13.57	24.04	20.34	4.87	4.87	6.74	0.476	4	5.7074
BNb_383	Sneaker	Nederrijn	7.85	6.58	12.8	m	3	0	6.12	8.4	7	24.34	12.66	21.63	17.49	4.61	4.51	6.32	0.6317	4	9.6003
BWa_162	Sneaker	Upstream Waal	4.22	3.54	9.91	m	2	1	4.34	6.6	5.5	18.69	9.81	16.71	14.6	3.8	4.21	4.81	0.1894	4	5.3503
BWa_75	Sneaker	Upstream Waal	4.36	3.63	11.11	m	1	0	4.42	6.7	5.6	18.51	9.8	17.77	14.13	3.81	4.21	4.74	0.2422	4	6.6722
BWa_80	Sneaker	Upstream Waal	9.09	7.57	13.81	m	3	0	5.75	8.6	7.3	24.33	12.48	22.54	16.95	4.94	5.22	6.35	0.625	4	8.2563
BWa_88	Sneaker	Upstream Waal	13.11	11.26	14.83	m	1	0	7.76	9.3	7.8	24.88	13.73	24.74	19.63	5.33	5.85	6.61	1.0303	4	9.1501
NW_10	Sneaker	Nieuwe Waterweg	5.33	4.16	12.36	m	2	1	4.91	7	5.8	20.58	9.3	18.32	16.29	4.38	4.41	4.61	0.5527	4	13.2861
NW_11	Sneaker	Nieuwe Waterweg	6.78	5.57	13.15	m	2	0	6.29	7.7	6.5	21.83	11.63	18.69	17.83	4.42	4.81	6.49	0.6344	4	11.3896
BeWa_14	Intermediate	Downstream Waal	12.23	11.39	15.89	m	2	1	8.61	10	8.5	29.66	13.51	26.09	22.08	5.02	6.88	8.61	0.4505	4	3.9552
BeWa_300	Intermediate	Downstream Waal	8.1	7.31	13.65	m	2	1	6.12	8.5	7.2	23.97	11.03	23.39	19.26	5.11	5.1	6.4	0.1776	4	2.4295
BeWa_8	Intermediate	Downstream Waal	23.98	21.88	22.22	m	3	0	10.96	11.9	10.1	36.28	18.79	30.61	26.19	6.42	9.31	10.3	1.0306	4	4.7102
BGIJb_100	Intermediate	Gelderse IJssel	16.16	13.89	17.12	m	2	0	7.84	10.1	8.5	29.29	14.97	26.85	21.78	4.57	6.17	7.12	0.5065	4	3.6465
BNb_372	Intermediate	Nederrijn	7.77	6.75	13.21	m	2	1	5.95	8.3	7	22.82	9.85	20.95	17.13	4.98	5.2	6.04	0.1819	4	2.6948
BWa_27	Intermediate	Upstream Waal	1.8	1.53	7.76	m	1	0	3.43	5.4	4.5	14.21	6.63	14.76	10.51	2.37	3.22	3.89	0.0331	4	2.1634
BeWa_17	Parental	Downstream Waal	17.07	15.83	16.75	m	3	0	8.92	10.5	8.9	30.74	15.06	28.59	25.53	5.31	7.03	8.66	0.0824	4	0.5205
BeWa_295	Parental	Downstream Waal	17.57	16.3	18.58	m	2	1	10.06	11	9.4	31.7	13.57	29.33	22.56	5.26	7.29	8.6	0.2346	4	1.4393
BeWa_306	Parental	Downstream Waal	23.89	21.61	19.2	m	3	0	10.82	11.8	10	33.22	16.53	32.73	25.01	5.45	8.3	9.95	0.4902	4	2.2684
BeWa_310	Parental	Downstream Waal	22.63	20.45	19.9	m	3	0	10.47	11.3	9.6	34.27	16.72	26.77	23.34	5.93	7.44	10.9	0.3044	4	1.4885
BeWa_311	Parental	Downstream Waal	27.41	25.15	20.53	m	3	0	10.92	12.6	10.7	35.71	18.6	32.92	27.56	6.17	8.31	11.76	0.2241	4	0.8911
BeWa_312	Parental	Downstream Waal	34.74	31.82	22.08	m	3	0	11.3	13.1	11.3	37.11	18.84	35.64	25.37	5.72	8.15	10.28	0.5806	4	1.8246
BeWa_313	Parental	Downstream Waal	30.63	27.81	21.32	m	3	0	11.71	12.8	10.9	35.78	18.67	35.67	27.3	5.29	9.2	11.55	0.3998	4	1.4376
BeWa_314	Parental	Downstream Waal	21	18.83	19.34	m	3	0	9.76	11.4	9.7	32.58	16.67	31.24	25.55	4.96	8.1	9.57	0.4239	4	2.2512
BGIJc_103	Parental	Gelderse IJssel	19.33	17.14	18.01	m	3	0	9.99	11.2	9.5		15.13	30.28	23.72	5.33	7.93	10.89	0.2901	4	1.6925
BGIJc_106	Parental	Gelderse IJssel	32.69	27.91	22.61	m	3	0	12.44	12.2	10.5	37.57	20.47	33.92	26.91	6.76	10.21	12.78	0.3579	4	1.2823
BNa_10	Parental	Nederrijn	15.11	13.61	16.35	m	1	0	10.15	10.5	8.5	32.43	13.43	29.17	25.52	5.44	9.09	9.58	0.1199	4	0.881
BNa_11	Parental	Nederrijn	10.49	9.19	14.84	m	1	0	9.41	9.4	7.7	26.99	11.83	23.91	19.51	5.11	7.93	6.37	0.1375	4	1.4962
BNa_110	Parental	Nederrijn	13.56	12.06	16.07	m	3	0	7.5	10	8.4	26.56	14.9	26.84	20.35	4.59	5.41	6.38	0.1713	4	1.4204
BNa_111	Parental	Nederrijn	21.62	19.54	18.39	m	2	0	9.83	11.5	9.7	33.97	14.65	30.11	24.08	5.47	7.12	8.06	0.3708	4	1.8976
BNa_113	Parental	Nederrijn	27.84	24.09	20.29	m	1	0	10.38	11.8	10	33.3	18.9	30.55	25.83	5.2	7.92	8.72	0.4102	4	1.7028
BNa_98	Parental	Nederrijn	32.69	29.09	23.88	m	2	0	10.98	12.6	10.6	33.99	19.73	34.12	27.2	4.62	7.75	9.23	0.4216	4	1.4493
BNb_366	Parental	Nederrijn	27.84	24.82	20.12	m	2	1	11.84	12	10.1	32.08	18.57	33.44	24.35	5.01	7.59	10.14	0.7303	4	2.9424
BNb_369	Parental	Nederrijn	13.99	12.62	16.86	m	1	1	8.52	10.1	8.5	29.47	14.38	27.91	22.19	6.49	7.99	10.18	0.1941	4	1.538
BWa_10	Parental	Upstream Waal	37.67	34.92	24.34	m	3	1	11.88	13.6	11.7	38.93	21.67	37.35	25.65	5.78	10.46	8.88	0.1792	4	0.5132
BWa_11	Parental	Upstream Waal	25.48	20.93	19.94	m	3	1	11.06	12.5	10.6	36.12	17.08	30.8	20.69	6.94	9.83	8.78	0.1509	4	0.721
BWa_18	Parental	Upstream Waal	45.62	41.15	22.61	m	3	1	13.59	14.9	12.8	43.74	21.27	41.33	28.34	6.85	10.55	10.44	0.7357	4	1.7878
BWa_37	Parental	Upstream Waal	51.74	45.7	28.77	m	1	0	13.09	13.8	11.7	38.79	19.13	36.13	29.42	5.9	9.31	10.83	1.1256	4	2.463
BWa_38	Parental	Upstream Waal	43.31	40.21	24.8	m	3	0	13.55	14	11.7	38.48	21.76	36.75	30.9	5.93	8.88	11.72	0.4439	4	1.104
BWa_91	Parental	Upstream Waal	49.89	43.86	26.3	m	3	1	14.33	14.2	11.9	37.95	21.94	37.38	30.92	6.88	9.49	11.8	0.5967	4	1.3605
NW_1	Parental	Nieuwe Waterweg	50.94	45.37	26.4	m	1	0	13.2	13.9	12	40.79	20.86	36.48	31.19	5.57	7.78	11.91	0.9589	4	2.1135
NW_17	Parental	Nieuwe Waterweg	22.01	19.99	19.37	m	3	0	10.62	11.6	9.6	33.66	16.99	29.1	28.75	5.29	7.87	10.17	0.3232	4	1.6168
NW_18	Parental	Nieuwe Waterweg	37.63	33.48	22.41	m	2	0	12.91	13.2	11	39.15	17.12	33.31	31.37	5.31	8.61	11.87	0.211	4	0.6302
NW_2	Parental	Nieuwe Waterweg	50.66	46.39	25.76	m	1	1	14.55	13.9	11.7	39.86	20.99	36.02	31.58	6.11	10.1	11.89	0.7014	4	1.512
NW_22	Parental	Nieuwe Waterweg	23.34	20.9	19.19	m	3	0	10.23	11.5	9.7	32.13	16.41	29.66	28.11	6.06	7.56	8.82	0.324	4	1.5502
NW_23	Parental	Nieuwe Waterweg	32.22	28.75	21.61	m	3	1	12.08	12.6	10.6	33.71	17.21	32.69	30.03	6.21	8.21	10.94	0.4722	4	1.6424
NW_24	Parental	Nieuwe Waterweg	26.81	24.86	19.81	m	2	1	9.91	11.9	10.2	37.1	16.24	31.37	24.91	6	7.26	8.87	0.2565	4	1.0318
NW_3	Parental	Nieuwe Waterweg	46.19	42.14	23.03	m	2	0	12.58	14.2	11.1	42.36	20.22	35.31	34.27	5.77	10.12	11.88	0.7965	4	1.8901
NW_4	Parental	Nieuwe Waterweg		59.03	30.26	m	1	0	15.13	15	12.5	42.87	21.62	40.76	33.19	7.37	10.49	11.46	1.0126	4	1.7154
NW_5	Parental	Nieuwe Waterweg	60.65	52.84	28.85	m	2	0	13.22	14.3	12.2	39.96	21.51	37.88	31.42	6.99	9.85	11.02	0.9332	4	1.7661
NW_6	Parental	Nieuwe Waterweg	61.75	55.95	30.18	m	3	0	14.34	14.9	12.6	41.63	23.24	38.42	34.16	6.55	11.62	13.41	0.6799	4	1.2152
